# Supplementary material for: Influence of contextual variables and the pressure to keep category on physical match performance in soccer players
Source: PLoS One. 2018 Sep 20;13(9):e0204256. doi: 10.1371/journal.pone.0204256 (PMC6147482; doi:10.1371/journal.pone.0204256)
Supplement: S1 File — (XLS) [file pone.0204256.s001.xls]

## Sheet: Data
Part	H-A	Quality	Salvation	Distance	HIdistance	Acc	S time	S distance
1	1	2	2	4773.02	536.13	13	2.81333	19.3133
2	1	2	2	4691.66	399.08	15	2.6	17.0333
1	1	2	2	4446.26	370.43	21	2.36	15.84
2	1	2	2	3811.44	203.55	15	3.4	21.85
1	1	2	2	4308.76	296.79	13	1.56364	9.63636
2	1	2	2	3560.37	167.15	11	1.2	7.7
1	1	2	2	3956.11	166.64	9	1.96	12.74
2	1	2	2	3277.88	77.4	5	1.8	10.9
1	1	2	2	5160.49	178.84	7	1.46667	9
2	1	2	2	4473.08	296.13	8	1.3	8.1
1	1	2	2	4545.07	458.78	15	3.125	20.7
2	1	2	2	4224.18	404.48	19	3	20.1625
1	1	2	2	5117.44	612.63	15	2.75	18.3625
2	1	2	2	2383.56	212.75	8	2.8	17.85
1	1	2	2	4320.55	201.61	13	5.8	37.6
2	1	2	2	4046.63	257.4	8	2.6	16.2
1	1	2	2	4820.34	301.38	9	1.8	11.4167
2	1	2	2	4326.13	557.94	8	2.33846	15.0538
1	1	2	2	4842.8	314.89	14	2.62857	17.0143
2	1	2	2	4165.64	332.47	8	2.05455	13.6727
1	2	2	2	4893.37	777.46	15	2.53333	16.85
1	2	2	2	4572.29	775.43	28	3.75	26.245
2	2	2	2	4475.04	568.22	25	2.5	17.6556
1	2	2	2	4353.15	423.38	10	3.27273	22.1636
1	2	2	2	4045.65	270.91	14	2.6	17.3
2	2	2	2	4211.6	337.37	17	3.05714	19.4429
1	2	2	2	5221.69	359.87	11	1.35556	8.24444
2	2	2	2	5144.43	321.17	8	3.4	21.9429
1	2	2	2	4301.86	391.85	16	3.4	23.3143
2	2	2	2	4426.82	617.62	20	2.41053	15.4842
1	2	2	2	5132.04	387.42	23	2.22	14.41
2	2	2	2	5070.81	365.33	12	3.4	23
1	2	2	2	4311.83	334.17	19	2.42857	15.4143
2	2	2	2	3999.2	314.45	13	2.23333	14.5
1	2	2	2	5017.43	406.22	23	1.96	12.35
2	2	2	2	4325.34	328.85	9	1.86667	11.8111
1	1	3	2	4856.44	566.43	20	2.2125	14.725
1	1	3	2	4377.06	426.88	18	2.72857	18.3357
2	1	3	2	4261.37	491.2	16	2.30526	15.1684
1	1	3	2	4233.97	188.94	15	1.96	12.22
2	1	3	2	4112.26	183.55	14	2.86667	20.2667
1	1	3	2	3980.99	142.61	8	2.75	18.375
2	1	3	2	3762.39	190.98	7	2.13333	13.8667
1	1	3	2	5119.04	213.66	7	1.65	10.15
2	1	3	2	4824.32	315.69	7	1.8	10.8
1	1	3	2	4413.69	486.11	24	3.125	20.7
2	1	3	2	4219.93	557.14	15	3	20.1625
1	1	3	2	5014.2	356.3	19	2.6	17.2818
1	1	3	2	4120.36	259.34	15	2.42857	16.5429
2	1	3	2	3683.29	174.58	10	1.8	10.9333
1	1	3	2	5134.51	727.36	12	2.8	18.9235
2	1	3	2	4570.24	411.53	17	2.125	13.15
1	1	3	2	4550.34	474.34	9	2.72308	18.4
1	2	3	2	4381.74	385.29	21	2.44	16.2
2	2	3	2	4215.52	448.19	17	2.23636	14.4909
1	2	3	2	4530.47	414.38	19	2.01818	13.1
2	2	3	2	4735.15	583.93	27	2.74118	18.7647
1	2	3	2	4083.78	200.9	12	3.8	26
2	2	3	2	4049.09	238.21	20	2.4	15.5
1	2	3	2	3929.98	158.8	15	2	12.8667
2	2	3	2	3677.92	239.68	15	2.075	13.7875
1	2	3	2	5182.42	298.88	8	1.64	10.08
2	2	3	2	5114.51	243.09	7	2.13333	12.9667
1	2	3	2	5117.9	526.9	17	2.81429	19.3786
1	2	3	2	4925.56	449.68	23	2.72727	18.4
2	2	3	2	4279.89	516.74	23	2.8	18.1333
1	2	3	2	4347.64	374.44	14	1.525	9.3
2	2	3	2	4562.17	300.36	16	2.11429	13.9571
1	2	3	2	5146.66	453.39	21	2.28571	14.65
2	2	3	2	4979.84	462.57	15	2.82857	18.7714
1	2	3	2	4802.16	526.08	25	2.4	15.5929
2	2	3	2	4849.46	580.13	25	3.35	22.7833
1	2	3	2	4272.45	465.31	19	3.49091	24.5545
1	2	3	2	4463.27	352.33	18	2.51429	16.5143
1	2	3	2	4360.08	319.33	13	2.45	15.5125
2	2	3	2	4240.5	371.7	18	1.87273	12.3455
1	2	3	2	5446.82	453.06	12	3.28571	21.4429
2	2	3	2	5368.45	400.88	7	1.71111	10.5444
1	2	3	2	4870.74	673.06	19	2.58095	16.6762
2	2	3	2	4900.21	693.3	18	2.72381	18.5333
1	2	3	2	5653.26	568.87	26	2.2	14.3615
2	2	3	2	3937.86	372.03	11	1.875	11.825
1	2	3	2	4899.85	462.21	19	2.01818	13.0818
1	2	2	2	4750.03	584.67	19	3.22857	22.0071
2	2	2	2	4568.27	455.27	21	2.68	18.91
1	2	2	2	4599.65	280	21	2.36	15.14
2	2	2	2	4486.8	465.34	19	2.44444	16.7
1	2	2	2	4580.68	588.17	11	2.49412	15.9706
1	2	2	2	4460.23	249.2	12	1.9	11.7
2	2	2	2	4585.03	252.51	9	2.8	17.6333
1	2	2	2	5274.18	365.85	12	1.33333	8.06667
1	1	2	2	4153.73	439.48	17	2.33333	15.45
2	1	2	2	4311.85	507.22	24	1.85882	11.7059
1	1	2	2	4564.02	383.6	24	1.81538	11.9769
2	1	2	2	4679.53	667.22	35	2.26364	15.0727
1	1	2	2	4175.33	280.97	22	2.9	19
2	1	2	2	4331.94	329.13	18	2.13333	13.5556
1	1	2	2	4053.06	252.98	11	2.35	15.5
2	1	2	2	4052.81	264.52	11	2.54286	17.3143
1	1	2	2	5110.05	248.79	6	1.65714	10.4857
2	1	2	2	5131.78	355.38	11	2.9	18.225
1	1	2	2	4398.51	445.99	22	2.38667	15.26
2	1	2	2	4483.2	626.41	17	2.30526	15.0579
1	1	2	2	4159.4	162.64	9	2.73333	18.4
2	1	2	2	4461.18	333.06	17	2.35	15.0375
1	1	2	2	4650.33	389.91	24	2.38182	15.6091
1	1	2	2	4485.06	445.69	12	2.45455	16.6091
1	1	2	2	4685.61	631.78	24	2.4	16.1267
2	1	2	2	4084.35	526.73	22	3.15714	21.7857
1	1	2	2	4518.8	328.81	13	2.875	18.9375
2	1	2	2	4354.41	447.09	15	3.01818	21.0364
1	1	2	2	4355.82	283.72	17	2.44444	16.1333
2	1	2	2	4350.52	293.63	13	3.17143	20.2286
1	1	2	2	5592.81	332.6	7	2.33333	14.4
2	1	2	2	4936.16	300.89	15	2.42857	15.5143
1	1	2	2	4583.81	625.19	19	3.10667	17.9267
1	1	2	2	5721.99	609.88	23	2.2	14.45
2	1	2	2	4921.92	392.35	18	1.73333	10.8667
1	1	2	2	4348.52	234.43	10	1.95	12.575
1	1	2	2	5155.03	567.43	17	2.67143	18.2286
1	1	2	2	4870.49	461.8	12	2.31429	15.1286
2	1	2	2	4299.01	372.53	9	2.28889	14.9222
1	1	2	2	5102.63	577.27	14	2.68	18.0733
1	1	2	2	4530.83	498.95	21	2.63077	18.2385
2	1	2	2	4699.9	675.91	25	2.5375	16.9062
1	1	2	2	4444	370.17	15	2.2	14.3125
2	1	2	2	4510.77	339.29	18	3.2	15.4
1	1	2	2	5364.7	304.88	18	1.4	8.58571
2	1	2	2	5073.6	364.86	8	2	12.4714
1	1	2	2	4876.99	559.52	25	2.1125	13.6625
2	1	2	2	4602.34	516.75	23	2.95	19.3417
1	1	2	2	5618.44	655.59	12	2.63158	17.4789
2	1	2	2	5075.89	551.7	15	3.63636	26.2636
1	1	2	2	4170.47	246.05	8	2.55	17.7
2	1	2	2	3979.21	242.96	12	1.25	7.625
1	1	2	2	4877.98	351.9	14	1.93333	13.1444
2	1	2	2	2515.06	202.51	3	1.86667	11.4833
1	2	2	1	5144.16	595.04	18	3.48	23.7933
1	2	2	1	4629.33	438.19	22	2.24286	14.9571
2	2	2	1	4762.8	693.25	12	2.76667	18.7444
1	2	2	1	4654.39	295.25	19	2.51111	16.5889
2	2	2	1	4524.47	473.44	14	3.16	21.08
1	2	2	1	4152.23	271.52	13	2.575	18.525
2	2	2	1	4343.64	416.08	15	2.97778	20.2889
1	2	2	1	5517.37	454.73	9	2.46	15.3
2	2	2	1	5390.05	514.03	8	2.95	18.5875
1	2	2	1	4671.3	431.75	19	1.69091	10.9091
2	2	2	1	4843.5	463.42	16	2.5	16.4917
1	2	2	1	5129.28	395.25	15	1.82222	11.3778
1	2	2	1	4307.42	206.13	9	1.96	12.1
2	2	2	1	4171.48	262.86	13	1.65714	10.0571
1	2	2	1	5769.48	352.46	20	2	12.8
2	2	2	1	5363.08	434.96	20	2.67273	17.9818
1	2	2	1	5319.14	610.65	24	2.41111	16.3667
1	1	2	1	5651.77	753.09	15	3.38571	21.8143
2	1	2	1	5175.13	715.63	16	3.52857	23.6643
1	1	2	1	4814.24	739.47	29	2.67368	18.0684
2	1	2	1	4228.27	625.71	21	2.87059	18.8882
1	1	2	1	4761.07	459.78	22	2.44286	16.85
1	1	2	1	4226.77	292.07	12	3.05714	20.4571
2	1	2	1	3670.53	351.25	16	2.76364	18.2273
1	1	2	1	5836.29	454.91	12	2.025	12.575
2	1	2	1	4986.36	394.45	7	1.88571	11.6857
1	1	2	1	4764.42	392.91	17	2.325	14.2625
2	1	2	1	4543.24	499.23	22	2.125	13.7
1	1	2	1	5417.23	621.64	14	2.30476	15.3048
1	1	2	1	4729	294.86	15	2.71429	16.9
2	1	2	1	3857.28	210.72	6	3.1	16.875
1	1	2	1	5457.72	354.09	20	1.86667	12.9667
2	1	2	1	4696.05	239.01	14	1.64	10.34
1	1	2	1	4970.44	526.13	16	1.98824	12.5647
1	1	1	2	4123.17	370.91	17	2.25455	14.8455
2	1	1	2	4135.98	355.72	17	2.17778	14.1889
1	1	1	2	4456.58	509.25	22	2.69333	18.1467
2	1	1	2	4196.15	512.02	16	2.84706	18.7882
1	1	1	2	3945.48	218.2	16	1.96667	12.9833
2	1	1	2	3978.15	453.91	24	2.38462	16.0077
1	1	1	2	3889.15	163.7	11	1.93333	12.6
2	1	1	2	3639.21	198.16	16	1.68	10.54
1	1	1	2	4935.43	184.48	10	1.53333	9.83333
2	1	1	2	4835	291.54	8	1.86667	11.3833
1	1	1	2	4760.73	398.09	9	2.98	20.71
1	1	1	2	4800.52	428.25	26	2.08	13.39
2	1	1	2	4691.68	557.15	18	2.61333	16.9867
1	1	1	2	4060.4	257.4	12	2.54286	16.8429
2	1	1	2	3748.9	162.83	11	1.96	11.92
1	1	1	2	4973.4	605.28	26	2.82105	18.8158
2	1	1	2	4542.58	374.71	8	2.425	15.7625
1	1	1	2	4572.04	320.66	15	2.48571	15.7286
1	2	1	2	4747.04	502.65	18	2.91429	19.7786
1	2	1	2	4286.26	417.98	22	2.27273	15.0818
2	2	1	2	4389.95	528.8	15	3.04	20.25
1	2	1	2	3963.45	133.79	14	1.8	11.1
2	2	1	2	4142.83	224.42	6	2.72	17.54
1	2	1	2	3976.96	217.56	15	2.6	17.02
2	2	1	2	4098.23	245.65	10	2	12.8571
1	2	1	2	5213.89	410.42	13	2.5	16.175
2	2	1	2	5184.7	454.52	5	2.06667	13.6133
1	2	1	2	5075.76	750.32	19	3.4	22.2765
2	2	1	2	4741.15	668.88	12	3.05	19.9125
1	2	1	2	5002.16	464.94	29	2.38333	15.1167
2	2	1	2	4782.36	471.89	19	2.34545	14.8818
1	2	1	2	4086.21	332.59	10	2.46667	16.0833
2	2	1	2	4064.82	134.04	8	2.3	15.25
1	2	1	2	5219.2	641.55	9	2.44615	15.6
2	2	1	2	4634.22	390.17	16	2.16667	14
1	2	1	2	4714.87	523.71	13	2.41333	16.2333
1	2	1	1	4478.58	383.65	17	3.275	22.375
2	2	1	1	4136.56	463.1	19	2.66667	17.6333
1	2	1	1	4700.86	616.06	17	2.69091	17.7045
2	2	1	1	4209.27	483.55	20	2.47143	16.3643
1	2	1	1	4288.4	242.44	14	2	12.5125
2	2	1	1	4118.85	261.46	11	2.8	18.85
1	2	1	1	4152.48	179.53	15	2	12.6333
2	2	1	1	4028.55	303.54	11	2.35	15.3625
1	2	1	1	5054.81	328.31	10	1.9	11.85
1	2	1	1	4793.25	814.09	25	2.76	18.57
1	2	1	1	4994.81	231.65	13	3.9	25.6
2	2	1	1	4501.86	212.01	9	2.2	14.5
1	2	1	1	4419.54	447.7	16	2.9	18.75
2	2	1	1	3790.45	183.65	8	2.05	12.7
1	2	1	1	4900.69	518.59	21	2.70769	18.0462
2	2	1	1	4192.43	284.62	16	2.2	14.7857
1	2	1	1	4974.99	601.37	17	2.71765	17.7824
